# Supplementary material for: N-WASP-dependent branched actin polymerization attenuates B-cell receptor signaling by increasing the molecular density of receptor clusters
Source: eLife. 2023 Dec 12;12:RP87833. doi: 10.7554/eLife.87833 (PMC10715734; doi:10.7554/eLife.87833)
Supplement: Source code 3. — This MATLAB liveScript comprises several sections, including Source codes 5-8. It inputs time-lapse 16-bit .tiff images of a single cell consisting of IRM and two fluorescent channels. It outputs contact zone area (µm2), MFI, and TFI as an Excel file. [file elife-87833-code3.zip]

Archive with 1 entries (1 files):
- eLife-VOR-RA-2023-87833/Source code file 3.mlx
