# Supplementary material for: N-WASP-dependent branched actin polymerization attenuates B-cell receptor signaling by increasing the molecular density of receptor clusters
Source: eLife. 2023 Dec 12;12:RP87833. doi: 10.7554/eLife.87833 (PMC10715734; doi:10.7554/eLife.87833)
Supplement: Source code 5. — This MATLAB script analyzes fluorescent intensity in time-lapse images of three-channels: IRM and two fluorescent channels. [file elife-87833-code5.zip]

Archive with 1 entries (1 files):
- eLife-VOR-RA-2023-87833/Source code file 5.m
