# Supplementary material for: N-WASP-dependent branched actin polymerization attenuates B-cell receptor signaling by increasing the molecular density of receptor clusters
Source: eLife. 2023 Dec 12;12:RP87833. doi: 10.7554/eLife.87833 (PMC10715734; doi:10.7554/eLife.87833)
Supplement: Source code 8. — This MATLAB script inputs a list of binary masks of B-cell contact zones, quantifies data using Source code 3, and generates a data table for each contact zone. [file elife-87833-code8.zip]

Archive with 1 entries (1 files):
- eLife-VOR-RA-2023-87833/Source code file 8.m
