# Supplementary material for: N-WASP-dependent branched actin polymerization attenuates B-cell receptor signaling by increasing the molecular density of receptor clusters
Source: eLife. 2023 Dec 12;12:RP87833. doi: 10.7554/eLife.87833 (PMC10715734; doi:10.7554/eLife.87833)
Supplement: Source code 9. — This MATLAB script inputs a three-channel image, including an IRM, and two fluorescent channels (labeled 'red' and 'green'), and a mask of all B-cell contact zones in the image. It calculates and outputs the contact zone area (µm2) and MFI and TFI of the 'red' and the 'green' channels. [file elife-87833-code9.zip]

Archive with 1 entries (1 files):
- eLife-VOR-RA-2023-87833/Source code file 9.m
