# Supplementary material for: N-WASP-dependent branched actin polymerization attenuates B-cell receptor signaling by increasing the molecular density of receptor clusters
Source: eLife. 2023 Dec 12;12:RP87833. doi: 10.7554/eLife.87833 (PMC10715734; doi:10.7554/eLife.87833)
Supplement: Source code 10. — This MATLAB script identifies AF546-Fab' clusters and signaling molecule puncta from 16-bit .nd2 images consisting of three channels: IRM, AF546-Fab', and (stained) signaling molecule. Inputs B-cell contact zone masks, utilizes Source code 11 to quantify AF546-Fab' peak intensity, Fab’ MFI, and signaling molecule MFI in each detected cluster, and generates the data table. [file elife-87833-code10.zip]

Archive with 1 entries (1 files):
- eLife-VOR-RA-2023-87833/Source code file 10.m
