# Supplementary material for: N-WASP-dependent branched actin polymerization attenuates B-cell receptor signaling by increasing the molecular density of receptor clusters
Source: eLife. 2023 Dec 12;12:RP87833. doi: 10.7554/eLife.87833 (PMC10715734; doi:10.7554/eLife.87833)
Supplement: Source code 12. — This MATLAB script is composed of several sections with some sub-functions (Source code 13 and 14). It inputs time-lapse masks delineating B-cell contact zones from time-lapse images, identifies AF546-Fab' clusters in one B-cell contact zone for every frame in the original time-lapse TIRF image, generates tracks connecting the detected clusters, analyzes the peak intensity and MFI of AF546-Fab' in each cluster, and generates a data table. [file elife-87833-code12.zip]

Archive with 1 entries (1 files):
- eLife-VOR-RA-2023-87833/Source code file 12.m
