# Supplementary material for: N-WASP-dependent branched actin polymerization attenuates B-cell receptor signaling by increasing the molecular density of receptor clusters
Source: eLife. 2023 Dec 12;12:RP87833. doi: 10.7554/eLife.87833 (PMC10715734; doi:10.7554/eLife.87833)
Supplement: Source code 14. — This MATLAB script analyzes detected AF546-Fab' clusters and quantifies AF546 peak intensity and MFI in that cluster. [file elife-87833-code14.zip › eLife-VOR-RA-2023-87833/Source code file 14.m]

function [Q] = analObj_v1(RFR,bin,BG,obj_ID,FR,cFR)

cut = RFR.*bin;
Area = sum(bin(:));
[CX,CY] = Centroid(bin);
TFI = sum(cut(:));
MFI = TFI/Area;
Peak = max(cut(:));
PbM = Peak/MFI;

Q = struct('ID',obj_ID,'FR',FR,'cFR',cFR,'Area',Area,'CX',CX,'CY',CY,'TFI',TFI,'MFI',MFI,'Peak',Peak,'PbM',PbM,'BG',BG);
